# Supplementary material for: Microbiota and Resistome Analysis of Colostrum and Milk from Dairy Cows Treated with and without Dry Cow Therapies
Source: Antibiotics (Basel). 2023 Aug 14;12(8):1315. doi: 10.3390/antibiotics12081315 (PMC10451192; doi:10.3390/antibiotics12081315)
Supplement: Supplementary file 1 [file antibiotics-12-01315-s001.zip]

Archive with 1 entries (1 files):
- antibiotics-2500820-supplementary.pdf
